# Supplementary material for: Femtosecond Laser-Processing of Pre-Anodized Ti-Based Bone Implants for Cell-Repellent Functionalization
Source: Nanomaterials (Basel). 2021 May 20;11(5):1342. doi: 10.3390/nano11051342 (PMC8160909; doi:10.3390/nano11051342)
Supplement: Supplementary file 1 [file nanomaterials-11-01342-s001.zip]

Archive with 1 entries (1 files):
- nanomaterials-1217948-supplementary.pdf
